# Supplementary material for: Comparative Analysis of the YABBY Gene Family of Bienertia sinuspersici, a Single-Cell C4 Plant
Source: Plants (Basel). 2019 Nov 22;8(12):536. doi: 10.3390/plants8120536 (PMC6963775; doi:10.3390/plants8120536)
Supplement: Supplementary file 1 [file plants-08-00536-s001.zip]

Archive with 7 entries (6 files):
- spm-plants-619033/
- spm-plants-619033/Bienertia_YABBY_CDS_Suppl. Data.txt
- spm-plants-619033/Supplementary Fig_1.jpg
- spm-plants-619033/Supplementary Fig_2.jpg
- spm-plants-619033/Supplementary Table_1.docx
- spm-plants-619033/Supplementary Table_2.docx
- spm-plants-619033/Supplementary Table_3.docx
