# Supplementary material for: Comparative Analysis of the YABBY Gene Family of Bienertia sinuspersici, a Single-Cell C4 Plant
Source: Plants (Basel). 2019 Nov 22;8(12):536. doi: 10.3390/plants8120536 (PMC6963775; doi:10.3390/plants8120536)
Supplement: Supplementary file 1 [file plants-08-00536-s001.zip › spm-plants-619033/Bienertia_YABBY_CDS_Suppl. Data.txt]

>BsCRC_MK782018_Bsv0100-00037925_QFZ79351
ATGAACAATAACAGCAACATGGAAGACAAAGTAAACATGGAGTTGGCTCCACCACCTCCT
GATCATCTTTGCTATGTTCGGTGCAACTTTTGCAACACTGTTCTTGCGGTTGTGATCCCA
TGCAAGAGGTTGCTGGACACAGTAACAGTGAAATGTGGGCATTGTGGAAATGTCTCTTTT
CTGAGCACTAGGCCTCCTCTTCAAGGCCAATGTCTTGACCACCAAATCACCCTTCAGGGA
TTCAATTTTATGGAGAAGTCAGGTGGATTATCTAACACCATTGATCATCCGAGCAAGAAA
GGCCAACCATCTTCTTCGTCATCATCCACCGTAAATGAGCCTGTTTCCCCTAGGCCATTT
GTGGTTAAACCTCCTGAAAAGAAGCATAGGCTTCCATCGGCTTACAATAGGTTCATGAAG
GAAGAGATACAGCGAATCAAAGCTGCAAATCCTGAGATACCTCATAGGGAAGCTTTTAGC
ACAGCTGCAAAGAATGTAAGTTGA

>BsINO_MK782019_Bsv0100-00042209_QFZ79352
ATGTCAACACTTAACCGTTTATTTGATGCTCAAGAACAAATATGCTATGTCCAATGTAGT
TTTTGCTCCACTATATTACTGGTAAGTGTGCCATATAGTAGCATGTCAATGGTGGTGACT
GTGAGGTGTGGTCATTGCACTGGTCTTCTTTCGGTCAACATGTTGAAAGCCTCCTTTGTT
CCCTTTCATCTTTTCTCTTCCCTTAACCAAGATCAGTTCATGAATAAGAACCAAGAAGAA
GTGGATACGTCAAAGGTAATGGATAGGCACAGCACTACATTGTCTATGCTACCGTCTTCT
GAAGAAGATAACGATTATGAAGATGAGGAGGAGGAAGAGGATGAGGATATCATCGGCCTT
CAACAATTCGTTAATAAACCTCCGGAGAAGAAAAGAAGACAGCCATCAGCTTATAACAAA
TTCATCAAAGAAGAAATCAGGAGACTAAAGTCAAGAAACCCTAGTATGAGTCACAAGGAA
GCCTTTAGCACTGCTGCCAAAAATTGGGCTCATTTTCCATCGGTCCAACATGAAGTTGTT
GATGAAGAAATTGCAGGTAGCAATGGGAACATAAGCATGACACAAAACTTTGAAGAAGAA
GCTCATTGA

>BsFIL_MK782020_Bsv0100-00019929_QFZ79353
ATGTCTTGTTCATCATCATCAACCACAGGAAGTGCAGAACATCCTCACAATAATAATAGT
AACAATAATAATAATAATAATTCAGGAGTATTAGAACATTATCATCAACATCATCAGCAT
GTAATTTCAGGTTCAGAGCAACTTTGTTATGTTCATTGTGATGTCTGTGATACTGTTCTT
GCTGTAAGTGTGCCAAGTAGCAGCTTGTATAAGACAGTGACGGTGAGATGTGGACACTGC
ACCAACCTCTTATCAGTTAATATGAGGGCTCTTCTTTTGCCTCCCACCGCTCCTTCGCCT
CCGCTTCCTCCTCCTCCTGCTCCTGCTCCTCTTCCTCCTAATCATTTCTTCTCCTCCCCT
CACAATCTTCTGGAGGAGATTAGGTGCTCAGCACCAAATTTACTCATGAACAATCATCAT
CAGCCTATGTTCAATGAGCCCATGATGCCGGTTCGAGGAGTTGATCATCACCACCACCTC
CATCATCAAGAGATCCCTAAACCTCCACCGGTTAATCGCCCTCCAGAGAAGAGACAGAGA
GTACCATCTGCCTATAACAGATTCATCAAGGATGAAATTCAACGAATCAAGGCTGGAAAT
CCTGATATTAGTCACAGGGAGGCCTTTAGTGCTGCTGCTAAAAATTGGGCCCACTTTCCA
CACATTCATTTCGGCCTTATGCCTGACCATCAACCCGTGAAGAAGGCTAACGTTCGCCAG
CAGCAGGAAGGAGATCATGAAGTATTGATGAAAGAAGGGTTCTTAAATCCTCAATCAGCC
AATGTTAATGTGGGTGTGGGTCCCTACTAA

>BsYAB2_MK782021_Bsv0100-00015463_QFZ79354
ATGGATTTCAGTACTTCAGAGCGCGTCTGCTATGTTCACTGCACCTTCTGCAACACCATT
TTAGCGGTGAGTGTGCCTTGCTGCAGCATGTATAACTTGGTAACAGTAAGATGTGGCCAT
TGTACCAATCTTCTTTCTGTTAATATTGGACTTTCTCCTCCACCTATCCCTAATCAAGAT
AATTTTCAGTTGCTGAGGCAGCAGCACTATAATTATCAAGAATTGAGCAAGGATAGCAGT
ATGACTACAGGCTCATCATCGTCATCGTCGACTATAACTACTGATCAGCAAGATGAACCA
CAGCCTCGTCCACCACCAATTCGTCCTCCTGAAAAGAGACAACGTGTTCCTTCAGCATAC
AACAAATTTATAAAGGAGGAAATCCAAAGGATAAAAGCAAGCAATCCTGAAATTAGCCAT
AGAGAAGCCTTCAGTGCAGCAGCTAAGAATTGGGCACATTTTCCTCACATTCACTTTGGC
CTAAATTTGGATGGACAAAGGCAAGCAAGGTTGGATCAGACAGTTGCTGGGGAAGGAACAAACAAGTCTCATGGATTCTACTAA

>BsYAB3_MK782022_Bsv0100-00032837_QFZ79355
ATGTCAAGCTCTATTGCTGGGTCATCAACAACAACAGCTAACTTGTCATTGGACCACTTC
CCTCCTTCTGAACAGCTCTGCTATCTCCAATGCTCTCGTTGTGACACTGTCCTTGCGGTG
AGCGTGCCATCAAGCAGCTTGTTCAAGACTGTGACAGTTCGATGCGGCCACTGCTGCCACCTCCTGCCGGTTAACACGCGGTCTCTCCTTCAGCCACCACCGGCTAATCAATATCACTTA
CCTCATCACAACTTCTTCTCCCCCAACTCTCACTATCATCGTCTGGGGGAGATGCAAAAC
CCAACTCAAAATTTCTCAGTGACACATCCAACAAGTGGTGGTTCCACTAATTACATGGCT
CCGACATCGACACGAGGCGGTCCGAATGAGCTTCCCAGGCCTCCTCCTACTAATAGACCGCCGGAAAAAAGACAGAGAGTTCCATCTGCTTACAACCGCTTCATCAAAGATGAGATACAGCGTATTAAGGCTGAAAATCCTGATATTTCTCATAGAGAGGCTTTTAGTGCTGCTGCCAAG
AATTGGGCCCACTTTCCCCACATTCATTTTGGGATGATGCCAGATCAAACGGTGAAAAGG
ACAAGTACAATGCGCCCTCATCATCCTCAGGAGGCTGGAGAAAATGTCCGCATGAAGAAT
GGATATTTTTCTGCTCAAGCTAATGCTGGCTTCTCTCCCTATTAA

>BsYAB5_MK782023_Bsv0100-00040544_Protein_QFZ79356
ATGTCAAGCTGTGTGGATCAAGCTGCTGCTCCTTCAACTGAGCAACTGTGCTACATCCCT
TGCAACTTCTGCAATATTGTTCTTGCGGTAAGTGTGCCATGCAACAACTTGTTTGACATA
GTGACGGTCCGATGTGGGCACTGCACCAACCTGTGGTCAGTTAACATGGCGGCCGCCTTCCAATCATTCTCCTCCTGGCAGCACCACCACCAGCAGCAAAACTATCATCAGGCACAAAACGGTGGCAATATGAATGAATATAAGCTTGAAAATCTGGGTTCATCATCCTCCAAGTGCAAC
TACACTAACAAGCCACCAACTATGCAGATTTCACCTCCTACAAACACCAATAATTCTGCT
GAGGAAAGGATTATTAATCGCCCACCTGAGAAGAGGCAGCGTGTACCATCTGCTTACAAC
CAATTCATAAAAGAGGAAATTCAGAGAATTAAGGCGAATAACCCAGATATTAGTCACAGG
GAAGCATTCAGTACTGCTGCAAAAAATGTGAGGCTCCCAAAAGCATCTCATGCCAAGGAC
TGCTTTGCTGAATAA
